# Supplementary material for: Estimating Relative Changes of Metabolic Fluxes
Source: PLoS Comput Biol. 2014 Nov 20;10(11):e1003958. doi: 10.1371/journal.pcbi.1003958 (PMC4238958; doi:10.1371/journal.pcbi.1003958)
Supplement: Dataset S1 — 13 C-labeled relative-quantitation data collected from cells in normal and glucose-deprived media used for the analysis. (CSV) [file pcbi.1003958.s002.csv]

condition	5mM	5mM	5mM	5mM	5mM	5mM	5mM	5mM	5mM	5mM	5mM	5mM	5mM	5mM	5mM	5mM	5mM	5mM	5mM	5mM	5mM	5mM	5mM	5mM	5mM	5mM	5mM	5mM	5mM	5mM	5mM	5mM	5mM	5mM	5mM	5mM	5mM	5mM	5mM	5mM	5mM	5mM	5mM	5mM	5mM	5mM	5mM	5mM	5mM
species	GLU	GLU	GLU	GLU	GLU	GLU	GLU	GLU	GLU	GLU	GLU	GLU	GLU	GLU	GLU	GLU	GLU	GLU	GLU	GLU	GLU	H6P	H6P	H6P	H6P	H6P	H6P	H6P	H6P	H6P	H6P	H6P	H6P	H6P	H6P	H6P	H6P	H6P	H6P	H6P	H6P	H6P	FBP	FBP	FBP	FBP	FBP	FBP	FBP
massisotopomer	0	0	0	1	1	1	2	2	2	3	3	3	4	4	4	5	5	5	6	6	6	0	0	0	1	1	1	2	2	2	3	3	3	4	4	4	5	5	5	6	6	6	0	0	0	1	1	1	2
replicate	1	2	3	1	2	3	1	2	3	1	2	3	1	2	3	1	2	3	1	2	3	1	2	3	1	2	3	1	2	3	1	2	3	1	2	3	1	2	3	1	2	3	1	2	3	1	2	3	1
time
0		42948697.13	43238302.21		2917966.226	2970759.945		28326.81515	23981.99025		7130.135	1132.0296		0	0		0	0		0	0		334202.1319	300233.9453		14076.46525	9283.34515		0	924.0935		0	0		0	0		0	0		0	0		381243.0326	338842.2115		18742.51135	12460.88105
2.5	1743581.716	1828240.365	1340929.318	74420.83165	82029.77345	107844.91	44741.1366	46742.2817	33735.3457	12768.2988	14051.45965	9589.92375	998896.1313	927385.0459	780049.9861	4158158.611	3515365.798	2845438.826	74733830.43	63689467.05	50973725.47	116750.2139	94667.10305	109272.8237	1107.2478	0	1586.1002	0	0	0	0	0	1421.6271	0	0	0	1440.8316	5842.25715	3167.59045	226939.9333	249842.0155	270365.6987	7653.22925	21780.34795	29930.3138	0	0	0	1650.9634
5	1425058.123	1301898.688	1292187.63	63498.97155	179189.6639	61379.06285	31315.342	39598.4358	24951.3675	10928.97635	7571.9501	8491.6686	730294.2262	635226.3049	591870.7312	2865078.266	2572797.952	2439177.323	51287340.14	45832205.24	43828341.81	102611.3585	108075.8899	158036.688	532.5795	1094.33795	2603.9179	0	0	0	0	0	412.889	0	0	0	5083.3358	5985.1903	5655.4249	224953.5925	229732.7745	325380.2003	26110.94315	26950.08665	51577.92625	0	0	1389.70455	0
10	1060525.813	3682361.182	1195146.695	46845.71775	196442.6876	46788.86375	32736.4188	32049.63555	31289.63845	10782.82485	6643.353	6566.3812	587157.8146	599173.688	610287.1559	2498979.183	2704395.488	2694752.451	45137788.53	48453064.23	48663675.8	109481.1221	118839.7773	112774.7445	1257.44595	1595.34455	2193.96805	0	0	0	1573.7076	0	1855.11245	0	0	0	2465.41075	5265.774	2218.9644	228484.9562	241484.3063	242961.8495	32743.1466	23180.1184	24418.29815	0	0	0	393.167
15	968030.3553	955704.4563	813877.6677	38705.16985	39449.672	36626.61945	36899.84415	28336.3623	23331.87785	2777.9301	3883.285	4805.46215	446506.8033	389993.4172	346542.9083	2664828.66	1963767.426	1672506.644	47318647.87	35296038.77	29977428.16	117598.3698	99215.3751	93031.76435	2052.0931	2459.47575	2843.69455	0	0	0	0	1163.21105	1694.48195	0	0	0	6259.98435	8001.44125	5293.54085	247612.7657	222158.9232	216867.6378	28769.54235	37686.31295	34312.15105	720.17985	0	430.9846	0
[truncated: 317 more columns]
